# Supplementary material for: The POLR3G Subunit of Human RNA Polymerase III Regulates Tumorigenesis and Metastasis in Triple-Negative Breast Cancer
Source: Cancers (Basel). 2022 Nov 22;14(23):5732. doi: 10.3390/cancers14235732 (PMC9735567; doi:10.3390/cancers14235732)
Supplement: Supplementary file 1 [file cancers-14-05732-s001.zip]

Archive with 1 entries (1 files):
- cancers-2022480-supplementary.pdf
